# Supplementary material for: Genetic Variation in Targets of Antidiabetic Drugs and Amyotrophic Lateral Sclerosis Risk
Source: Biomedicines. 2024 Nov 29;12(12):2733. doi: 10.3390/biomedicines12122733 (PMC11726913; doi:10.3390/biomedicines12122733)
Supplement: Supplementary file 1 [file biomedicines-12-02733-s001.zip]

Archive with 1 entries (1 files):
- biomedicines-3034209-supplementary.xlsx
