# Supplementary material for: Genetic Variation in Targets of Antidiabetic Drugs and Amyotrophic Lateral Sclerosis Risk
Source: Biomedicines. 2024 Nov 29;12(12):2733. doi: 10.3390/biomedicines12122733 (PMC11726913; doi:10.3390/biomedicines12122733)
Supplement: Supplementary file 1 [file biomedicines-12-02733-s001.zip › biomedicines-3034209-supplementary.xlsx]

## Sheet: Sheet1
Table S1. Genetic variants used as instrumental variables in antidiabetic drug target MR.
SNP	A1	A2	A1FREQ	BETA	SE	P
rs11889246	A	C	0.257	-0.01	0.003	0.000255	Metformin target,Metformin
rs1227732	G	T	0.808	-0.011	0.003	0.00026	Metformin target,Metformin
rs2450122	C	T	0.155	-0.021	0.003	4.19e-11	Metformin target,Metformin
rs8027626	G	T	0.324	0.013	0.002	2.65e-07	Metformin target,Metformin
rs12969399	G	T	0.36	0.01	0.002	2.78e-05	Metformin target,Metformin
rs117877390	T	C	0.027	0.025	0.007	0.000544	Metformin target,Metformin
rs2965201	T	C	0.832	0.011	0.003	0.000307	Metformin target,Metformin
rs1043409	T	A	0.059	0.022	0.005	1.07e-05	Metformin target,Metformin
rs73497430	G	T	0.246	-0.01	0.003	0.000106	Metformin target,Metformin
rs9866749	T	A	0.709	0.028	0.003	7.08e-28	Metformin target,Metformin
rs1354034	C	T	0.601	0.015	0.002	3.44e-10	Metformin target,Metformin
rs1532331	T	G	0.697	0.01	0.003	3.64e-05	Metformin target,Metformin
rs1809084	T	C	0.306	0.012	0.002	2.95e-06	Metformin target,Metformin
rs62372178	C	T	0.435	-0.01	0.002	7.08e-06	Metformin target,Metformin
rs9399137	C	T	0.26	-0.042	0.003	6.04e-58	Metformin target,Metformin
rs7788702	G	A	0.7	-0.014	0.003	1.25e-08	Metformin target,Metformin
rs653790	T	C	0.247	-0.012	0.003	2.37e-05	Metformin target,Metformin
rs62383878	C	A	0.232	-0.009	0.003	0.00136	Metformin target,Metformin
rs77145138	C	A	0.01	0.036	0.011	0.00145	Metformin target,Metformin
rs151128822	A	G	0.093	-0.013	0.004	0.00146	Metformin target,Metformin
rs6897346	T	C	0.197	-0.009	0.003	0.00149	Metformin target,Metformin
rs147052086	A	G	0.016	0.029	0.01	0.00231	Metformin target,Metformin
rs4837917	C	T	0.294	0.008	0.003	0.00265	Metformin target,Metformin
rs792699	G	C	0.753	0.007	0.003	0.0069	Metformin target,Metformin
rs4657093	C	T	0.129	-0.009	0.003	0.00872	Metformin target,Metformin
rs150943293	G	A	0.019	-0.022	0.009	0.0105	Metformin target,Metformin
rs62180557	C	T	0.024	-0.016	0.008	0.0309	Metformin target,Metformin
rs3136476	TAGG	T	0.158	0.006	0.003	0.0435	Metformin target,Metformin
rs3793342	A	G	0.143	-0.017	0.003	1.95e-07	Metformin target,Metformin
rs10272655	T	C	0.208	0.01	0.003	0.00055	Metformin target,Metformin
rs1645060	G	A	0.933	-0.01	0.005	0.029	Metformin target,Metformin
rs72866989	A	G	0.01	-0.024	0.012	0.0423	Metformin target,Metformin
rs9930811	G	A	0.365	-0.016	0.002	8.69e-12	SLC5A2,SGLT2 inhibition
rs8057326	C	T	0.523	-0.008	0.002	0.00028	SLC5A2,SGLT2 inhibition
rs4488457	G	T	0.712	-0.013	0.003	2.9e-07	SLC5A2,SGLT2 inhibition
rs35445454	T	C	0.344	-0.013	0.002	1.24e-07	SLC5A2,SGLT2 inhibition
rs34497199	T	C	0.475	-0.012	0.002	5.98e-07	SLC5A2,SGLT2 inhibition
rs11865835	C	T	0.284	-0.011	0.003	1.34e-05	SLC5A2,SGLT2 inhibition
rs757110	C	A	0.352	0.0126	0.0018	2.56e-12	rs757110,Sulfonylureas
rs117287142	A	G	0.982	0.0225	0.0076	0.00307114	KCNJ11 and ABCC8,Sulfonylureas
rs2074310	T	C	0.35	0.0129	0.0018	7.68e-13	KCNJ11 and ABCC8,Sulfonylureas
rs3758953	A	G	0.503	-0.0064	0.0017	0.000166745	KCNJ11 and ABCC8,Sulfonylureas
rs4148630	G	A	0.253	-0.0084	0.002	2.67e-05	KCNJ11 and ABCC8,Sulfonylureas
rs138779828	G	A	0.971	-0.0186	0.0059	0.00161855	PPARG,Thiazolidinediones
rs2067819	G	A	0.784	0.0079	0.0021	0.000168624	PPARG,Thiazolidinediones
rs2894553	C	T	0.92	0.0102	0.0029	0.000436057	INSR,Insulin analogues
rs74569625	G	A	0.94	-0.0105	0.0036	0.00353794	INSR,Insulin analogues
rs1004280	A	G	0.245	0.0076	0.002	0.000144696	GLP1R,GLP-1 analogues
rs10305423	C	T	0.978	0.0244	0.0051	1.72e-06	GLP1R,GLP-1 analogues
rs880067	C	T	0.744	-0.0063	0.002	0.0016327	GLP1R,GLP-1 analogues

## Sheet: Sheet2
Table S2. Genetic variants used as instrumental variables in metformin drug target MR.
SNP	A1	A2	A1FREQ	BETA	SE	P	Traits
rs11889246	A	C	0.256733	-0.0096368	0.0026346	0.000255	Mitochondrial_glycerol_3
rs1227732	G	T	0.808	-0.011	0.003	0.00026	GDF15
rs2450122	C	T	0.155	-0.021	0.003	4.19e-11	Mitochondrial_complex_I
rs8027626	G	T	0.324	0.013	0.002	2.65e-07	Mitochondrial_complex_I
rs12969399	G	T	0.36	0.01	0.002	2.78e-05	Mitochondrial_complex_I
rs117877390	T	C	0.027	0.025	0.007	0.000544	Mitochondrial_complex_I
rs2965201	T	C	0.832	0.011	0.003	0.000307	Mitochondrial_complex_I
rs1043409	T	A	0.059	0.022	0.005	1.07e-05	Mitochondrial_complex_I
rs73497430	G	T	0.246	-0.01	0.003	0.000106	Mitochondrial_complex_I
rs9866749	T	A	0.709	0.028	0.003	7.08e-28	Mitochondrial_complex_I
rs1354034	C	T	0.601	0.015	0.002	3.44e-10	Mitochondrial_complex_I
rs1532331	T	G	0.697	0.01	0.003	3.64e-05	Mitochondrial_complex_I
rs1809084	T	C	0.306	0.012	0.002	2.95e-06	Mitochondrial_complex_I
rs62372178	C	T	0.435	-0.01	0.002	7.08e-06	Mitochondrial_complex_I
rs9399137	C	T	0.26	-0.042	0.003	6.04e-58	Mitochondrial_complex_I
rs7788702	G	A	0.7	-0.014	0.003	1.25e-08	Mitochondrial_complex_I
rs653790	T	C	0.247	-0.012	0.003	2.37e-05	Mitochondrial_complex_I
rs62383878	C	A	0.232	-0.009	0.003	0.00136	Mitochondrial_complex_I
rs77145138	C	A	0.01	0.036	0.011	0.00145	Mitochondrial_complex_I
rs151128822	A	G	0.093	-0.013	0.004	0.00146	Mitochondrial_complex_I
rs6897346	T	C	0.197	-0.009	0.003	0.00149	Mitochondrial_complex_I
rs147052086	A	G	0.016	0.029	0.01	0.00231	Mitochondrial_complex_I
rs4837917	C	T	0.294	0.008	0.003	0.00265	Mitochondrial_complex_I
rs792699	G	C	0.753	0.007	0.003	0.0069	Mitochondrial_complex_I
rs4657093	C	T	0.129	-0.009	0.003	0.00872	Mitochondrial_complex_I
rs150943293	G	A	0.019	-0.022	0.009	0.0105	Mitochondrial_complex_I
rs62180557	C	T	0.024	-0.016	0.008	0.0309	Mitochondrial_complex_I
rs3136476	TAGG	T	0.158	0.006	0.003	0.0435	Mitochondrial_complex_I
rs3793342	A	G	0.143	-0.017	0.003	1.95e-07	AMPK
rs10272655	T	C	0.208	0.01	0.003	0.00055	AMPK
rs1645060	G	A	0.933	-0.01	0.005	0.029	AMPK
rs72866989	A	G	0.01	-0.024	0.012	0.0423	GCG

## Sheet: Sheet3
Table S3. MR estimates of the antidiabetic drugs on ALS.
exposure	Proxy Gene	outcome	method	nsnp	beta	se	pval	or	or_lci95	or_uci95
GLP-1 analogues	GLP1R	ALS	Inverse variance weighted	3	0.891482	0.980818	0.363394	0.410047	0.0599715	2.80365
GLP-1 analogues	GLP1R	ALS	MR Egger	3	1.21714	2.10712	0.666532	0.296075	0.00476192	18.4087
GLP-1 analogues	GLP1R	ALS	Simple median	3	1	1.23026	0.416314	0.367879	0.0329977	4.10136
GLP-1 analogues	GLP1R	ALS	Weighted median	3	1.02118	1.38006	0.459326	0.360169	0.0240867	5.38561
Insulin/Insulin analogues	INSR	ALS	Wald ratio	1	-0.686275	1.90196	0.71823	1.9863	0.0477599	82.6089
Sulfonylureas	KCNJ11 and ABCC8	ALS	Inverse variance weighted	3	-0.391234	0.702299	0.577476	1.4788	0.373337	5.8576
Sulfonylureas	KCNJ11 and ABCC8	ALS	MR Egger	3	0.846111	2.74011	0.809333	0.42908	0.00199577	92.2503
Sulfonylureas	KCNJ11 and ABCC8	ALS	Simple median	3	-0.125	1.0661	0.906662	1.13315	0.140218	9.15734
Sulfonylureas	KCNJ11 and ABCC8	ALS	Weighted median	3	0.00627253	0.777579	0.993564	0.993747	0.216465	4.56209
Metformin	Metformin target	ALS	Inverse variance weighted	26	-0.473183	0.271141	0.0809574	1.6051	0.943412	2.73087
Metformin	Metformin target	ALS	MR Egger	26	-0.324231	0.54728	0.559097	1.38297	0.473104	4.04265
Metformin	Metformin target	ALS	Simple median	26	-0.333182	0.377192	0.377062	1.3954	0.666234	2.92261
Metformin	Metformin target	ALS	Weighted median	26	-0.130767	0.282914	0.643927	1.1397	0.654591	1.98432
Thiazolidinediones	PPARG	ALS	Inverse variance weighted	2	1.20599	1.37525	0.380529	0.299396	0.0202119	4.43489
Sulfonylureas	rs757110	ALS	Wald ratio	1	0.031746	0.912698	0.972253	0.968753	0.161923	5.79585
SGLT2 inhibition	SLC5A2	ALS	Inverse variance weighted	5	1.14699	0.434348	0.0082733	0.317593	0.135565	0.744038
SGLT2 inhibition	SLC5A2	ALS	MR Egger	5	0.978162	1.96491	0.652818	0.376002	0.0079914	17.6912
SGLT2 inhibition	SLC5A2	ALS	Simple median	5	1.125	0.599615	0.0606273	0.324652	0.100234	1.05153
SGLT2 inhibition	SLC5A2	ALS	Weighted median	5	1.14668	0.540755	0.0339629	0.317691	0.110079	0.916863

## Sheet: Sheet4
Table S4. MR estimates of the each metformin target on ALS. All five targets were tested in this analysis.
exposure	outcome	method	nsnp	beta	se	pval	or	or_lci95	or_uci95
AMPK	ALS	MR Egger	3	0.255825	3.32748	0.951151	1.29153	0.00189975	878.034
AMPK	ALS	Weighted median	3	0.125604	0.849301	0.882428	1.13383	0.21459	5.99086
AMPK	ALS	Inverse variance weighted	3	-0.0913889	0.747184	0.902653	0.912663	0.211006	3.94754
AMPK	ALS	Simple mode	3	0.316996	1.03918	0.78915	1.373	0.179104	10.5253
AMPK	ALS	Weighted mode	3	0.15673	0.863975	0.872769	1.16968	0.215098	6.36059
GDF15	ALS	Wald ratio	1	-2.49091	1.3	0.0553544	0.0828346	0.00648081	1.05875
Mitochondrial_glycerol_3	ALS	Wald ratio	1	0.238668	1.31786	0.856287	1.26956	0.0959098	16.8051
GCG	ALS	Wald ratio	1	-0.466667	2.34583	0.842314	0.627089	0.00631707	62.2505
Mitochondrial_complex_I	ALS	MR Egger	20	0.249966	0.584634	0.674043	1.28398	0.408233	4.0384
Mitochondrial_complex_I	ALS	Weighted median	20	0.214418	0.276219	0.437596	1.23914	0.721104	2.12933
Mitochondrial_complex_I	ALS	Inverse variance weighted	20	0.603699	0.304278	0.047252	1.82887	1.00734	3.3204
Mitochondrial_complex_I	ALS	Simple mode	20	0.974904	0.814662	0.246144	2.65091	0.536959	13.0873
Mitochondrial_complex_I	ALS	Weighted mode	20	0.187805	0.289574	0.524387	1.2066	0.684026	2.1284
